# Supplementary material for: Pharmaceutical Systems as a Strategy to Enhance the Stability of Oxytetracycline Hydrochloride Polymorphs in Solution
Source: Pharmaceutics. 2023 Jan 5;15(1):192. doi: 10.3390/pharmaceutics15010192 (PMC9862800; doi:10.3390/pharmaceutics15010192)
Supplement: Supplementary file 1 [file pharmaceutics-15-00192-s001.zip]

Archive with 1 entries (1 files):
- pharmaceutics-2097968-supplementary.pdf
